# Supplementary material for: Cellular Computational Logic Using Toehold Switches
Source: Int J Mol Sci. 2022 Apr 12;23(8):4265. doi: 10.3390/ijms23084265 (PMC9033136; doi:10.3390/ijms23084265)
Supplement: Supplementary file 1 [file ijms-23-04265-s001.zip]

Archive with 1 entries (1 files):
- ijms-1649879-supplementary.pdf
